# Supplementary material for: Virome and Microbiome of Florida Bats Illuminate Viral Co-Infections, Dietary Viral Signals, and Gut Microbiome Shifts
Source: Microorganisms. 2025 Nov 19;13(11):2625. doi: 10.3390/microorganisms13112625 (PMC12655238; doi:10.3390/microorganisms13112625)
Supplement: Supplementary file 1 [file microorganisms-13-02625-s001.zip]

Archive with 9 entries (9 files):
- Supplementary_Figures.pdf
- Supp_Table1.xlsx
- Supp_Table2.xlsx
- Supp_Table3.xlsx
- Supp_Table4.xlsx
- Supp_Table5.xlsx
- Supp_Table6.xlsx
- Supp_Table7.xlsx
- Supp_Table8.xlsx
