# Supplementary material for: Virome and Microbiome of Florida Bats Illuminate Viral Co-Infections, Dietary Viral Signals, and Gut Microbiome Shifts
Source: Microorganisms. 2025 Nov 19;13(11):2625. doi: 10.3390/microorganisms13112625 (PMC12655238; doi:10.3390/microorganisms13112625)
Supplement: Supplementary file 1 [file microorganisms-13-02625-s001.zip › Supp_Table1.xlsx]

## Sheet: Sheet1
Bat Sample	Sample Type	Sample Material	Bat Species	County	Town	Site	Collection Date	Age	Sex	Weight (g)	Storage Duration	Virus Identified	SRA Biosample
MA_Frozen_1	Frozen Museum	Rectum Tissue	M. austroriparius	Gilchrist	Bell	Fire Station	2021-12-13	Adult	F	7.5	Stored at -20C for 10 months
MA_Frozen_2	Frozen Museum	Rectum Tissue	M. austroriparius	Gilchrist	Bell	Fire Station	2021-12-13	Adult	F	7.8	Stored at -20C for 10 months
MA_Frozen_3	Frozen Museum	Rectum Tissue	M. austroriparius	Gilchrist	Bell	Fire Station	2021-12-13	Adult	F	8.7	Stored at -20C for 10 months	AlphaCoV	SRR34980020
MA_Frozen_4	Frozen Museum	Rectum Tissue	M. austroriparius	Gilchrist	Bell	Fire Station	2021-12-13	Adult	F	7.1	Stored at -20C for 10 months	AlphaCoV, AstV	SRR34980019
MA_Frozen_5	Frozen Museum	Rectum Tissue	M. austroriparius	Gilchrist	Bell	Fire Station	2021-12-13	Adult	F	8.5	Stored at -20C for 10 months
TB_Frozen_1	Frozen Museum	Rectum Tissue	T. brasiliensis	Unknown	Unknown	Unknown	2021-04-04	Adult	unknown	9	Stored at -20C for 6 months
TB_Frozen_2	Frozen Museum	Rectum Tissue	T. brasiliensis	Escambia	Pensacola	Unknown	2021-07-15	Adult	M	8	Stored at -20C for 3 months
TB_Frozen_3	Frozen Museum	Rectum Tissue	T. brasiliensis	Gilchrist	Bell	Fire Station	2021-12-14	Adult	F	12.2	Stored at -20C for 3 months
TB_Frozen_4	Frozen Museum	Rectum Tissue	T. brasiliensis	Gilchrist	Bell	Fire Station	2021-12-14	Adult	F	12.2	Stored at -20C for 3 months
TB_Frozen_5	Frozen Museum	Rectum Tissue	T. brasiliensis	Volusia	Deltona	Unknown	Unknown	Adult	M	8.5	Stored at -20C for 7 months
TB_Swab_1	Active Collection	Anal Swab	T. brasiliensis	Clay	Starke	Camp Blanding	2022-11-21	Adult	M	29.4	Stored at −80° C for 5 months
TB_Swab_2	Active Collection	Anal Swab	T. brasiliensis	Clay	Starke	Camp Blanding	2022-11-21	Adult	M	26.76	Stored at −80° C for 5 months
TB_Swab_3	Active Collection	Anal Swab	T. brasiliensis	Clay	Starke	Camp Blanding	2022-11-21	Adult	M	33.3	Stored at −80° C for 5 months
TB_Swab_4	Active Collection	Anal Swab	T. brasiliensis	Clay	Starke	Camp Blanding	2022-11-21	Adult	M	34.57	Stored at −80° C for 5 months
TB_Swab_5	Active Collection	Anal Swab	T. brasiliensis	Clay	Starke	Camp Blanding	2022-11-21	Adult	M	33.3	Stored at −80° C for 5 months
TB_Swab_6	Active Collection	Anal Swab	T. brasiliensis	Clay	Starke	Camp Blanding	2022-11-21	Adult	M	30.46	Stored at −80° C for 5 months
TB_Swab_7	Active Collection	Anal Swab	T. brasiliensis	Clay	Starke	Camp Blanding	2022-11-21	Adult	M	34.21	Stored at −80° C for 5 months
TB_Swab_8	Active Collection	Anal Swab	T. brasiliensis	Clay	Starke	Camp Blanding	2022-11-21	Adult	M	37.13	Stored at −80° C for 5 months
TB_Swab_9	Active Collection	Anal Swab	T. brasiliensis	Clay	Starke	Camp Blanding	2022-11-21	Adult	M	34.3	Stored at −80° C for 5 months
TB_Swab_10	Active Collection	Anal Swab	T. brasiliensis	Clay	Starke	Camp Blanding	2022-11-21	Adult	M	36.13	Stored at −80° C for 5 months
TB_Swab_11	Active Collection	Anal Swab	T. brasiliensis	Clay	Starke	Camp Blanding	2022-11-21	Adult	F	30.85	Stored at −80° C for 5 months
TB_Swab_12	Active Collection	Anal Swab	T. brasiliensis	Clay	Starke	Camp Blanding	2022-11-21	Adult	M	34.3	Stored at −80° C for 5 months
TB_Swab_13	Active Collection	Anal Swab	T. brasiliensis	Clay	Starke	Camp Blanding	2022-11-21	Adult	F	30.4	Stored at −80° C for 5 months
TB_Swab_14	Active Collection	Anal Swab	T. brasiliensis	Clay	Starke	Camp Blanding	2022-11-21	Adult	M	31.5	Stored at −80° C for 5 months
TB_Feces_1	Passive Collection	Feces	T. brasiliensis	Clay	Starke	Camp Blanding	2022-11-21	NA	NA	NA	Stored at −80° C for 5 months
TB_Feces_2	Passive Collection	Feces	T. brasiliensis	Clay	Starke	Camp Blanding	2022-11-21	NA	NA	NA	Stored at −80° C for 5 months
TB_Feces_3	Passive Collection	Feces	T. brasiliensis	Clay	Starke	Camp Blanding	2022-11-21	NA	NA	NA	Stored at −80° C for 5 months
TB_Feces_4	Passive Collection	Feces	T. brasiliensis	Clay	Starke	Camp Blanding	2022-11-21	NA	NA	NA	Stored at −80° C for 5 months
TB_Feces_5	Passive Collection	Feces	T. brasiliensis	Clay	Starke	Camp Blanding	2022-11-21	NA	NA	NA	Stored at −80° C for 5 months
TB_Feces_6	Passive Collection	Feces	T. brasiliensis	Clay	Starke	Camp Blanding	2022-11-21	NA	NA	NA	Stored at −80° C for 5 months
TB_Feces_7	Passive Collection	Feces	T. brasiliensis	Clay	Starke	Camp Blanding	2022-11-21	NA	NA	NA	Stored at −80° C for 5 months
TB_Feces_8	Passive Collection	Feces	T. brasiliensis	Clay	Starke	Camp Blanding	2022-11-21	NA	NA	NA	Stored at −80° C for 5 months
TB_Feces_9	Passive Collection	Feces	T. brasiliensis	Clay	Starke	Camp Blanding	2022-11-21	NA	NA	NA	Stored at −80° C for 5 months
TB_Feces_10	Passive Collection	Feces	T. brasiliensis	Clay	Starke	Camp Blanding	2022-11-21	NA	NA	NA	Stored at −80° C for 5 months
TB_Feces_11	Passive Collection	Feces	T. brasiliensis	Clay	Starke	Camp Blanding	2022-11-21	NA	NA	NA	Stored at −80° C for 5 months
TB_Feces_12	Passive Collection	Feces	T. brasiliensis	Clay	Starke	Camp Blanding	2022-11-21	NA	NA	NA	Stored at −80° C for 5 months
TB_Feces_13	Passive Collection	Feces	T. brasiliensis	Clay	Starke	Camp Blanding	2022-11-21	NA	NA	NA	Stored at −80° C for 5 months
TB_Feces_14	Passive Collection	Feces	T. brasiliensis	Clay	Starke	Camp Blanding	2022-11-21	NA	NA	NA	Stored at −80° C for 5 months
TB_Feces_15	Passive Collection	Feces	T. brasiliensis	Alachua	Gainesville	UF Bat House	2024-04-10	NA	NA	NA	Stored at −80° C for 8 months	HVLV2	SRR34980018
