# Supplementary material for: Virome and Microbiome of Florida Bats Illuminate Viral Co-Infections, Dietary Viral Signals, and Gut Microbiome Shifts
Source: Microorganisms. 2025 Nov 19;13(11):2625. doi: 10.3390/microorganisms13112625 (PMC12655238; doi:10.3390/microorganisms13112625)
Supplement: Supplementary file 1 [file microorganisms-13-02625-s001.zip › Supp_Table2.xlsx]

## Sheet: Sheet1
	Virus	Bat Species (Bat ID)	Contig Name (# bp)	GenBank Accession	SRA Biosample	Reads Per Million	Breadth ≥1 X	Breadth ≥10 X	BLAST Best Match	Percent Identity	E Value
	ACoV	M. austroriparius (Ma_Frozen_3)	k119_6311 (925)	PX462113	SRR34980020	12	1	0.27	OP700657.1	81	~0
	ACoV	M. austroriparius (Ma_Frozen_3)	k119_670 (5309)	PX470470	SRR34980020	528	1	0.91	OP700657.1	81	~0
	ACoV	M. austroriparius (Ma_Frozen_4)	k119_1119 (1327)	PX470471	SRR34980019	14	0.98	0.5	OP700657.1	84	1e-116
	AstV	M. austroriparius (Ma_Frozen_4)	k119_11258 (3292)	PX482536	SRR34980019	640	1	0.91	MZ218054.1	80	~0
	HVLV2	T. brasiliensis (Tb_Feces_15)	k141_4344 (9,829)	PX462114	SRR34980018	5028	1	0.96	MW434995.1	99	~0
