# Supplementary material for: Virome and Microbiome of Florida Bats Illuminate Viral Co-Infections, Dietary Viral Signals, and Gut Microbiome Shifts
Source: Microorganisms. 2025 Nov 19;13(11):2625. doi: 10.3390/microorganisms13112625 (PMC12655238; doi:10.3390/microorganisms13112625)
Supplement: Supplementary file 1 [file microorganisms-13-02625-s001.zip › Supp_Table3.xlsx]

## Sheet: Supp_Table2
Accession	Virus Name	Country	Host	Collection_Date
NC_004579.1	Mamastrovirus 10	Sweeden	Mustela sp.	2002
NC_043416.1	Mamastrovirus 5	Italy	Canis lupus familiaris	2005
NC_043099.1	Mamastrovirus 14	China	Miniopterus magnater	2005
NC_043101.1	Mamastrovirus 16	China	Pipistrellus abramus	2005
NC_043102.1	Mamastrovirus 18	China	Miniopterus pusillus	2006
NC_043097.1	Mamastrovirus 11	USA	Zalophus californianus	2006
NC_043096.1	Mamastrovirus 7	USA	Tursiops truncatus	2007
NC_034975.1	Mamastrovirus 4	USA	Zalophus californianus	2008
NC_024472.1	Burkina Faso astrovirus	Burkina Faso	Homo sapiens	2010
NC_023674.1	Porcine astrovirus 2	USA	Sus scrofa	2010
NC_023675.1	Porcine astrovirus 4	USA	Sus scrofa	2010
NC_025379.2	Mamastrovirus 3	China	Sus scrofa	2013
NC_002469.1	Mamastrovirus 13	United Kingdom	Ovis aries	2013
NC_033792.1	Qinghai Himalayan marmot astrovirus 1	China	Marmota himalayana	2014
NC_033821.1	Qinghai Himalayan marmot astrovirus 2	China	Marmota himalayana	2014
OR951016.1	Bat astrovirus	China	Myotis chinensis	2020
NC_011400.1	Mamastrovirus 6	Australia	Homo sapiens	1999-10-06
NC_030922.1	Mamastrovirus 1	India	Homo sapiens	2004-09-02
NC_013443.1	HMO Astrovirus A	Nigeria	Homo sapiens	2007-03-21
NC_038368.1	Mamastrovirus 17	China	Hipposideros pomona	2007-06-06
NC_043098.1	Mamastrovirus 12	China	Taphozous melanopogon	2007-06-08
NC_043100.1	Mamastrovirus 15	China	Taphozous melanopogon	2007-06-08
NC_043103.1	Mamastrovirus 19	China	Taphozous melanopogon	2007-06-08
NC_025346.1	Rabbit astrovirus TN/2208/2010	USA	Oryctolagus cuniculus	2010-06-04
NC_019494.1	Porcine astrovirus 3	USA	Sus scrofa	2011-06-24
NC_022249.1	Feline astrovirus 2	Hong Kong	Felis catus	2012-03-01
NC_027711.1	Dromedary astrovirus	United Arab Emirates	Camelus dromedarius	2013-04-04
PX482536	Bat astrovirus	USA	Myotis austroriparius	2021-12-13
NC_013060.1	Mamastrovirus 9	USA	Homo sapiens	2008-08
NC_016896.1	Astrovirus wild boar/WBAstV-1/2011/HUN	Hungary	Sus scrofa	2011-04
NC_034974.1	Mamastrovirus 2	Kenya	Sus scrofa	2012-08
NC_026814.1	Canine astrovirus	United Kingdom	Canis lupus familiaris	2012-08
NC_024701.1	Mamastrovirus 2	USA	Felis catus	2013-10
NC_024297.1	Bovine astrovirus	China	Bos taurus	2014-01
MZ218053.1	Bat astrovirus	Denmark	Myotis daubentonii	2015-11
MZ218054.1	Bat astrovirus	Denmark	Myotis daubentonii	2015-11
NC_023629.1	Bovine astrovirus B76/HK	Hong Kong	Bos taurus
NC_023630.1	Bovine astrovirus B76-2/HK	Hong Kong	Bos taurus
NC_023631.1	Bovine astrovirus B18/HK	Hong Kong	Bos taurus
NC_023632.1	Bovine astrovirus B170/HK	Hong Kong	Bos taurus
NC_036583.1	Rodent astrovirus	China	Rattus norvegicus
