# Supplementary material for: Virome and Microbiome of Florida Bats Illuminate Viral Co-Infections, Dietary Viral Signals, and Gut Microbiome Shifts
Source: Microorganisms. 2025 Nov 19;13(11):2625. doi: 10.3390/microorganisms13112625 (PMC12655238; doi:10.3390/microorganisms13112625)
Supplement: Supplementary file 1 [file microorganisms-13-02625-s001.zip › Supp_Table4.xlsx]

## Sheet: Sheet1
			PX482536 (3292 bp)			ORF1b (810 bp)			RdRp (507 bp)			ORF2 (2396 bp)			N-terminal Capsid Region (1080 bp)
		Comparison Sequence	NT Dist	% Identity	P-Distance (Stnd Err)	NT Dist	% Identity	P-Distance (Stnd Err)	NT Dist	% Identity	P-Distance (Stnd Err)	NT Dist	% Identity	P-Distance (Stnd Err)	NT Dist	% Identity	P-Distance (Stnd Err)
		OR951016.1|Bat astrovirus|Myotis chinensis|China|2020	821	0.743277	0.26 (0.01)	178	0.780247	0.22 (0.02)	138	0.727811	0.27 (0.02)	643	0.731636	0.28 (0.01)	200	0.814815	0.19 (0.01)
		MZ218053.1|Bat astrovirus|Denmark|Myotis daubentonii |2015-11	814	0.745466	0.26 (0.01)	178	0.780247	0.22 (0.02)	144	0.715976	0.28 (0.02)	636	0.734558	0.28 (0.01)	203	0.812037	0.19 (0.01)
		MZ218054.1|Bat astrovirus|Denmark|Myotis daubentonii |2015-11	811	0.746404	0.26 (0.01)	176	0.782716	0.22 (0.02)	141	0.721893	0.28 (0.02)	635	0.734975	0.28 (0.01)	200	0.814815	0.19 (0.01)
		NC_043102.1|Mamastrovirus 18|China|Miniopterus pusillus|2006	1127	0.647592	0.37 (0.01)	236	0.708642	0.29 (0.02)	171	0.662722	0.34 (0.02)	888	0.629382	0.39 (0.01)	315	0.708333	0.29 (0.01)
		NC_043103.1|Mamastrovirus 19|China|Taphozous melanopogon|2007-06-08	1089	0.659475	0.36 (0.01)	233	0.712346	0.29 (0.02)	155	0.69428	0.31 (0.02)	852	0.644407	0.38 (0.01)	319	0.70463	0.30 (0.01)
