# Supplementary material for: Virome and Microbiome of Florida Bats Illuminate Viral Co-Infections, Dietary Viral Signals, and Gut Microbiome Shifts
Source: Microorganisms. 2025 Nov 19;13(11):2625. doi: 10.3390/microorganisms13112625 (PMC12655238; doi:10.3390/microorganisms13112625)
Supplement: Supplementary file 1 [file microorganisms-13-02625-s001.zip › Supp_Table5.xlsx]

## Sheet: Sheet1
Accession	Virus Name	Host	Country	Subgenus
KY799179.1	Myotis lucifugus coronavirus	Myotis lucifugus	Canada	Colacovirus
NC_022103.1	Bat coronavirus CDPHE15/USA/2006	Myotis lucifugus	USA	Colacovirus
NC_076685.1	Alphacoronavirus sp.	Microbat	Australia	Decacovirus
NC_018871.1	Rousettus bat coronavirus HKU10	Chiroptera	China	Decacovirus
NC_054004.1	Hipposideros pomona bat coronavirus CHB25	Hipposideros larvatus	China	Decacovirus
NC_028814.1	BtRf-AlphaCoV/HuB2013	Rhinolophus ferrumequinum	China	Decacovirus
NC_002645.1	Human coronavirus 229E	Homo sapiens	NA	Duvinacovirus
NC_028752.1	Camel alphacoronavirus	Camelus dromedarius	Saudi Arabia	Duvinacovirus
NC_034972.1	Coronavirus AcCoV-JC34	Apodemus chevrieri	China	Luchacovirus
NC_032730.1	Lucheng Rn rat coronavirus	Rattus norvegicus	China	Luchacovirus
NC_030292.1	Ferret coronavirus	Mustela putorius	Netherlands	Minacovirus
NC_023760.1	Mink coronavirus strain WD1127	Neogale vison	USA	Minacovirus
NC_010437.1	Bat coronavirus 1A	Miniopterus sp	Hong Kong	Minunacovirus
NC_010438.1	Miniopterus bat coronavirus HKU8	Miniopterus sp	Hong Kong	Minunacovirus
NC_028811.1	BtMr-AlphaCoV/SAX2011	Myotis pilosus	China	Myotacovirus
NC_076684.1	Alphacoronavirus sp.	Microbat	Australia	Nyctacovirus
NC_054015.1	Tylonycteris bat coronavirus HKU33	Tylonycteris robustula	China	Nyctacovirus
NC_028833.1	BtNv-AlphaCoV/SC2013	Nyctalus plancyi velutinus	China	Nyctacovirus
NC_046964.1	Alphacoronavirus Bat-CoV/P.kuhlii/Italy/3398-19/2015	Pipistrellus kuhlii	Italy	Nyctacovirus
NC_054003.1	Alphacoronavirus sp.	Microbat	Australia	Pedacovirus
NC_009657.1	Scotophilus bat coronavirus 512	Scotophilus kuhlii	China	Pedacovirus
NC_003436.1	Porcine epidemic diarrhea virus	Sus scrofa	NA	Pedacovirus
NC_009988.1	Rhinolophus bat coronavirus HKU2	Rhinolophus sinicus	China	Rhinacovirus
NC_028824.1	BtRf-AlphaCoV/YN2012	Rhinolophus ferrumequinum	China	Rhinacovirus
NC_048216.1	NL63-related bat coronavirus	Triaenops afer	Kenya	Setracovirus
NC_032107.1	NL63-related bat coronavirus	Triaenops afer	Kenya	Setracovirus
NC_005831.2	Human coronavirus NL63	Homo sapiens	Netherlands	Setracovirus
KY370053.1	Common shrew coronavirus Tibet-2014	Sorex araneus	China	Soracovirus
NC_035191.1	Wencheng Sm shrew coronavirus	Suncus murinus	China	Sunacovirus
NC_048211.1	Wencheng Sm shrew coronavirus	Suncus murinus	China	Sunacovirus
NC_028806.1	Swine enteric coronavirus	Sus scrofa	Italy	Tegacovirus
MN692770.1	Swine enteric coronavirus	Sus scrofa	Spain	Tegacovirus
NC_038861.1	Transmissible gastroenteritis virus	Sus scrofa	USA	Tegacovirus
NC_002306.3	Feline infectious peritonitis virus	Felis catus	USA	Tegacovirus
OP700657.1	Tadarida brasiliensis bat alphacoronavirus 2	Tadarida brasiliensis	Argentina	Unclassified
OP715780.1	Tadarida brasiliensis bat alphacoronavirus 2	Tadarida brasiliensis	Argentina	Unclassified
OP715781.1	Tadarida brasiliensis bat alphacoronavirus 1	Tadarida brasiliensis	Argentina	Unclassified
MZ293733.1	Scotophilus bat coronavirus	Scotophilus kuhlii	Cambodia	Unclassified
OQ175051.1	Bat Coronavirus SkGD18	Scotophilus kuhlii	China	Unclassified
OQ175042.1	Bat Coronavirus ShYN16	Scotophilus heathii	China	Unclassified
OQ175040.1	Bat Coronavirus MsGX16	Myotis siligorensis	China	Unclassified
OQ175041.1	Bat Coronavirus MsGX17	Myotis siligorensis	China	Unclassified
OM030318.1	Jingmen Myotis ricketti alphacoronavirus 1	Myotis ricketti	China	Unclassified
PV652231.1	Bat coronavirus	Myotis pilosus	China	Unclassified
MZ328300.1	Jingmen Miniopterus schreibersii alphacoronavirus 2	Miniopterus schreibersii	China	Unclassified
OQ175213.1	Bat Coronavirus MlGX17	Myotis longipes	China	Unclassified
MZ081396.1	Alphacoronavirus sp.	Hipposideros larvatus	China	Unclassified
OQ175214.1	Bat Coronavirus MrJX20	Myotis ricketti	China	Unclassified
OQ175131.1	Bat Coronavirus MaJX20	Myotis adversus	China	Unclassified
MN482243.1	Bat coronavirus	Myotis daubentonii	Denmark	Unclassified
MN065811.1	Bat alphacoronavirus	Myotis brandtii	Finland	Unclassified
NC_076629.1	Bat alphacoronavirus	Myotis daubentonii	Finland	Unclassified
NC_055953.1	Bat alphacoronavirus	Desmodus rotundus	Peru	Unclassified
OP919651.1	Bat coronavirus	Pipistrellus nathusii	Russia	Unclassified
ON378806.1	Alphacoronavirus sp.	Myotis macrodactylus	South Korea	Unclassified
ON378805.1	Alphacoronavirus sp.	Myotis petax	South Korea	Unclassified
PQ611138.1	Alphacoronavirus sp.	Myotis capaccinii	Spain	Unclassified
OK663601.1	Bat alphacoronavirus	Myotis daubentonii	Sweden	Unclassified
ON325309.1	Bat alphacoronavirus	Myotis myotis	Switzerland	Unclassified
OQ401250.1	Pedacovirus sp. MdGB01	Myotis daubentonii	United Kingdom	Unclassified
PX462113-PX470470	Bat alphacoronavirus	Myotis austroriparius	USA	Unclassified
OL410607.1	Eptesicus bat coronavirus strain	Eptesicus fuscus	USA	Unclassified
OL415262.1	Eptesicus bat coronavirus strain	Eptesicus fuscus	USA	Unclassified
MH687948.1	Alphacoronavirus sp.	Scotophilus kuhlii	Vietnam	Unclassified
