# Supplementary material for: Virome and Microbiome of Florida Bats Illuminate Viral Co-Infections, Dietary Viral Signals, and Gut Microbiome Shifts
Source: Microorganisms. 2025 Nov 19;13(11):2625. doi: 10.3390/microorganisms13112625 (PMC12655238; doi:10.3390/microorganisms13112625)
Supplement: Supplementary file 1 [file microorganisms-13-02625-s001.zip › Supp_Table6.xlsx]

## Sheet: Sheet1
	Contig						Genes
	PX462113 (925 bp)			PX470470 (5309 bp)			Spike (1757 bp)			Envelope (228 bp)			Membrane (688 bp)			Nucleocapsid (1272 bp)
Comparison Isolate	NT Dist	% Identity	P-Distance (Stnd Err)	NT Dist	% Identity	P-Distance (Stnd Err)	NT Dist	% Identity	P-Distance (Stnd Err)	NT Dist	% Identity	P-Distance (Stnd Err)	NT Dist	% Identity	P-Distance (Stnd Err)	NT Dist	% Identity	P-Distance (Stnd Err)
OP715780.1|Tadarida brasiliensis bat alphacoronavirus 2|Argentina|Tadarida brasiliensis|2016-12-13	128	0.861622	0.23 (0.02)	894	0.831607	0.27 (0.01)	475	0.729653	0.36 (0.01)	39	0.828947	0.18 (0.03)	132	0.80814	0.25 (0.02)	120	0.90566	0.20 (0.02)
OP700657.1|Tadarida brasiliensis bat alphacoronavirus 2|Argentina|Tadarida brasiliensis|2017-11-28	129	0.860541	0.23 (0.02)	893	0.831795	0.27 (0.01)	474	0.730222	0.36 (0.01)	38	0.833333	0.18 (0.03)	133	0.806686	0.20 (0.01)	117	0.908019	0.00 (0.00)
OQ175140.1|Bat Coronavirus MrGD19|China|Myotis ricketti|2019-09-21	163	0.823784	0.30 (0.02)	1085	0.79563	0.33 (0.01)	384	0.781446	0.29 (0.01)	77	0.662281	0.36 (0.03)	204	0.703488	0.31 (0.02)	207	0.837264	0.35 (0.02)
OQ175141.1|Bat Coronavirus MrGD19|China|Myotis ricketti|2019-09-21	166	0.820541	0.30 (0.02)	1083	0.796007	0.33 (0.01)	397	0.774047	0.30 (0.01)	71	0.688596	0.33 (0.03)	201	0.707849	0.31 (0.02)	212	0.833333	0.37 (0.02)
KY799179.1|Myotis lucifugus coronavirus|Canada|Myotis lucifugus|2010-11	196	0.788108	0.36 (0.02)	1095	0.793746	0.34 (0.01)	415	0.763802	0.32 (0.01)	73	0.679825	0.34 (0.03)	200	0.709302	0.44 (0.02)	204	0.839623	0.35 (0.02)
NC 022103.1|Bat coronavirus CDPHE15/USA/2006|Colacovirus|USA|Myotis lucifugus|2006-08-07	200	0.783784	0.36 (0.02)	1086	0.795442	0.33 (0.01)	402	0.771201	0.31 (0.01)	73	0.679825	0.34 (0.03)	203	0.704942	0.30 (0.02)	203	0.840409	0.36 (0.02)
