# Supplementary material for: Virome and Microbiome of Florida Bats Illuminate Viral Co-Infections, Dietary Viral Signals, and Gut Microbiome Shifts
Source: Microorganisms. 2025 Nov 19;13(11):2625. doi: 10.3390/microorganisms13112625 (PMC12655238; doi:10.3390/microorganisms13112625)
Supplement: Supplementary file 1 [file microorganisms-13-02625-s001.zip › Supp_Table7.xlsx]

## Sheet: Sheet1
Accession	Country	Date	Host
MN661131.1	Colombia	2016-07	Culex sp.
MW434979.1	USA	2017-11-29	Culex erythrothorax
MW434997.1	USA	2017-11-29	Culex erythrothorax
MW435002.1	USA	2017-11-29	Culex erythrothorax
MW435003.1	USA	2017-11-29	Culex erythrothorax
MW435005.1	USA	2017-11-29	Culex erythrothorax
MW435001.1	USA	2017-11-29	Culex erythrothorax
MW435006.1	USA	2017-11-21	Culex erythrothorax
MW434999.1	USA	2017-11-15	Culex erythrothorax
MW435004.1	USA	2017-11-15	Culex erythrothorax
MW434985.1	USA	2017-11-15	Culex tarsalis
MW435007.1	USA	2017-11-15	Culex tarsalis
MW434991.1	USA	2017-10-17	Culex erythrothorax
MW434981.1	USA	2017-10-07	Culex erythrothorax
MW434995.1	USA	2017-10-06	Culex erythrothorax
MW434993.1	USA	2017-10-06	Culex erythrothorax
MW435008.1	USA	2017-10-06	Culex erythrothorax
MW434990.1	USA	2017-10-06	Culex erythrothorax
MW434987.1	USA	2017-10-06	Culex erythrothorax
MW434989.1	USA	2017-10-04	Culex erythrothorax
MW434996.1	USA	2017-10-03	Culex erythrothorax
MW434982.1	USA	2017-09-27	Culex erythrothorax
MW434980.1	USA	2017-09-21	Culex erythrothorax
MW434984.1	USA	2017-09-21	Culex erythrothorax
MW434983.1	USA	2017-09-21	Culex erythrothorax
MW435011.1	USA	2017-09-21	Culex erythrothorax
MW434998.1	USA	2017-09-21	Culex tarsalis
MW435000.1	USA	2017-09-19	Culex erythrothorax
MW435010.1	USA	2017-09-19	Culex erythrothorax
MW434988.1	USA	2017-09-11	Culex erythrothorax
MW434992.1	USA	2017-09-11	Culex tarsalis
MW434994.1	USA	2017-08-18	Culex erythrothorax
MW435009.1	USA	2017-08-03	Culex erythrothorax
MW434986.1	USA	2017-08-03	Culex erythrothorax
PX462114	USA	2024	Tadarida brasiliensis
OM817543.1	USA	2020	Culex tarsalis
NC_033158.1	China	2013	Culicidae sp.
KX883772.1	China	2013	Culicidae sp.
NC_033165.1	China	2013	Culicidae sp.
