# Supplementary material for: Virome and Microbiome of Florida Bats Illuminate Viral Co-Infections, Dietary Viral Signals, and Gut Microbiome Shifts
Source: Microorganisms. 2025 Nov 19;13(11):2625. doi: 10.3390/microorganisms13112625 (PMC12655238; doi:10.3390/microorganisms13112625)
Supplement: Supplementary file 1 [file microorganisms-13-02625-s001.zip › Supp_Table8.xlsx]

## Sheet: Sheet1
		Polyprotein
	Comparison Isolate	NT Distance	% Identity	P Distance (Stnd Err)
	MW434980.1|USA|Culex_erythrothorax|2017-09-21	45	0.99541	0.005 (0.001)
	MW434995.1|USA|Culex_erythrothorax|2017-10-06	46	0.995308	0.005 (0.001)
	MW434988.1|USA|Culex_erythrothorax|2017-09-11	47	0.995206	0.007 (0.001)
	MW434989.1|USA|Culex_erythrothorax|2017-10-04	47	0.995206	0.007 (0.001)
	MW434996.1|USA|Culex_erythrothorax|2017-10-03	47	0.995206	0.005 (0.001)
	MW435006.1|USA|Culex_erythrothorax|2017-11-21	48	0.995104	0.006 (0.001)
	MW434991.1|USA|Culex_erythrothorax|2017-10-17	49	0.995002	0.005 (0.001)
	MW434994.1|USA|Culex_erythrothorax|2017-08-18	49	0.995002	0.006 (0.001)
	MW434981.1|USA|Culex_erythrothorax|2017-10-07	50	0.9949	0.006 (0.001)
	MW435008.1|USA|Culex_erythrothorax|2017-10-06	51	0.994798	0.006 (0.001)
	MW435000.1|USA|Culex_erythrothorax|2017-09-19	51	0.994798	0.006 (0.001)
	MW435005.1|USA|Culex_erythrothorax|2017-11-29	51	0.994798	0.006 (0.001)
	MW435009.1|USA|Culex_erythrothorax|2017-08-03	51	0.994798	0.006 (0.001)
	MW434986.1|USA|Culex_erythrothorax|2017-08-03	51	0.994798	0.006 (0.001)
	MW435010.1|USA|Culex_erythrothorax|2017-09-19	51	0.994798	0.006 (0.001)
	MW435011.1|USA|Culex_erythrothorax|2017-09-21	51	0.994798	0.006 (0.001)
	MW434990.1|USA|Culex_erythrothorax|2017-10-06	52	0.994696	0.006 (0.001)
	MW434983.1|USA|Culex_erythrothorax|2017-09-21	52	0.994696	0.006 (0.001)
	MW434993.1|USA|Culex_erythrothorax|2017-10-06	52	0.994696	0.006 (0.001)
	MW434999.1|USA|Culex_erythrothorax|2017-11-15	53	0.994594	0.006 (0.001)
	MW435004.1|USA|Culex_erythrothorax|2017-11-15	53	0.994594	0.006 (0.001)
	MW434987.1|USA|Culex_erythrothorax|2017-10-06	53	0.994594	0.006 (0.001)
	MW435002.1|USA|Culex_erythrothorax|2017-11-29	53	0.994594	0.006 (0.001)
	MW434982.1|USA|Culex_erythrothorax|2017-09-27	54	0.994492	0.006 (0.001)
	MW434984.1|USA|Culex_erythrothorax|2017-09-21	54	0.994492	0.006 (0.001)
	MW434997.1|USA|Culex_erythrothorax|2017-11-29	55	0.99439	0.007 (0.001)
	MW435003.1|USA|Culex_erythrothorax|2017-11-29	55	0.99439	0.006 (0.001)
	MW434979.1|USA|Culex_erythrothorax|2017-11-29	57	0.994186	0.006 (0.001)
	MW435001.1|USA|Culex_erythrothorax|2017-11-29	58	0.994084	0.006 (0.001)
	OM817543.1|USA|Culex_tarsalis|2020	59	0.993982	0.006 (0.001)
	MW434992.1|USA|Culex_tarsalis|2017-09-11	63	0.993574	0.006 (0.001)
	MW434985.1|USA|Culex_tarsalis|2017-11-15	64	0.993472	0.006 (0.001)
	MW434998.1|USA|Culex_tarsalis|2017-09-21	64	0.993472	0.008 (0.001)
	MW435007.1|USA|Culex_tarsalis|2017-11-15	69	0.992962	0.007 (0.001)
	MN661131.1|Colombia|Culex|2016-07	83	0.991534	0.008 (0.001)
	NC_033158.1|China|Culicidae|2013	389	0.960322	0.010 (0.001)
	KX883772.1|China|Culicidae|2013	389	0.960322	0.008 (0.001)
